# Supplementary material for: Pyridinium Salts of Dehydrated Lanthanide Polychlorides
Source: Molecules. 2022 Dec 29;28(1):283. doi: 10.3390/molecules28010283 (PMC9822437; doi:10.3390/molecules28010283)
Supplement: Supplementary file 1 [file molecules-28-00283-s001.zip]

Archive with 1 entries (1 files):
- molecules-2045170-supplementary.pdf
